# Supplementary material for: Using Akaike's information theoretic criterion in mixed-effects modeling of pharmacokinetic data: a simulation study
Source: F1000Res. 2014 May 28;2:71. Originally published 2013 Mar 4. [Version 2] doi: 10.12688/f1000research.2-71.v2 (PMC4670010; doi:10.12688/f1000research.2-71.v2)
Supplement: Simulation scripts: update 1 — Scripts used to simulate and analyze the hypothetical pharmacokinetic model data. The aici.R and aicp.R scripts have been updated from http://dx.doi.org/10.6084/m9.figshare.157246. [file f1000research-2-4469-s0000.tgz]

Archive with 23 entries (23 files):
- aici.R
- aicp.R
- FILES
- mwd.sh
- aic.nmt
- aic.R
- aica.R
- aicai.R
- aicbs.R
- aicf.R
- aicn.nmt
- aicnv.nmt
- aico0.R
- aico1.R
- aico2.R
- aico3.R
- aico4.R
- aico5.R
- aicv.nmt
- aicwh.nmt
- aicwhv.nmt
- aicwo.nmt
- aicwov.nmt
