# Supplementary material for: Using Akaike's information theoretic criterion in mixed-effects modeling of pharmacokinetic data: a simulation study
Source: F1000Res. 2014 May 28;2:71. Originally published 2013 Mar 4. [Version 2] doi: 10.12688/f1000research.2-71.v2 (PMC4670010; doi:10.12688/f1000research.2-71.v2)
Supplement: Simulation scripts: update 1 — Scripts used to simulate and analyze the hypothetical pharmacokinetic model data. The aici.R and aicp.R scripts have been updated from http://dx.doi.org/10.6084/m9.figshare.157246. [file f1000research-2-4469-s0000.tgz › aici.R]

library(parallel)
library(car)
library(gplots)
library(truncnorm)
library(XML) # to read NONMEM's output file
library(descr)

# for runnm
wd <- getwd()

ns <- 1000 # simulations

source("aico.R")

if (ns==1) makepdf <- F

mn <- m*n
s <- sqrt(s2)
w <- sqrt(w2)
gam <- log(tmax)/log(m)

# minimal model size (for plots only)

if (w2>0) {
  minms <- 4
} else {
  minms <- 1
}

# maximum model size

if (n>1) {
  maxms <- m
} else {
  maxms <- m-1
}

#possibly override
#minms <- 7
#maxms <- 5

maxms1 <- maxms-1

j <- 1:m
t <- (j/(m+1-j))^gam

yn <- 1/t
ynp <- rep(yn,n)

lambda <- 1/t

d <- data.frame(WT=ynp)
for (i in 1:m) {
  d[[paste("E",i,sep="")]] <- rep(exp(-lambda[i]*t),n)
}

# define global ypr needed for the `whats' option; accessed in runnm and runmnm

ypr <- rep(0,mn)
