# Supplementary material for: Using Akaike's information theoretic criterion in mixed-effects modeling of pharmacokinetic data: a simulation study
Source: F1000Res. 2014 May 28;2:71. Originally published 2013 Mar 4. [Version 2] doi: 10.12688/f1000research.2-71.v2 (PMC4670010; doi:10.12688/f1000research.2-71.v2)
Supplement: Simulation scripts: update 1 — Scripts used to simulate and analyze the hypothetical pharmacokinetic model data. The aici.R and aicp.R scripts have been updated from http://dx.doi.org/10.6084/m9.figshare.157246. [file f1000research-2-4469-s0000.tgz › FILES]

aic.nmt		NONMEM control file implementing the discussed model, and adaptations:
aicwo.nmt	weight with observation
aicwh.nmt	weight with model output
aicn.nmt	naively pooled: no interindividual variability

aicv.nmt	corresponding validation control files
aicwhv.nmt
aicwov.nmt
aicnv.nmt

aic.R		main routine
aica.R		all possible combinations (for figure 2 in manuscript)
aicai.R

aici.R		setup and initialization, included by aic.R

aico0.R		various options investigated; should be symlinked or
aico1.R 	copied to aico.R which is included by aici.R
aico2.R
aico3.R
aico4.R
aico5.R

aicbs.R		create the model set (table 1 in manuscript)
aicf.R		the works
aicp.R		for plotting

mwd.sh		create working directories (Linux) for parallel NONMEM runs
