# Supplementary material for: Using Akaike's information theoretic criterion in mixed-effects modeling of pharmacokinetic data: a simulation study
Source: F1000Res. 2014 May 28;2:71. Originally published 2013 Mar 4. [Version 2] doi: 10.12688/f1000research.2-71.v2 (PMC4670010; doi:10.12688/f1000research.2-71.v2)
Supplement: Simulation scripts: update 1 — Scripts used to simulate and analyze the hypothetical pharmacokinetic model data. The aici.R and aicp.R scripts have been updated from http://dx.doi.org/10.6084/m9.figshare.157246. [file f1000research-2-4469-s0000.tgz › mwd.sh]

#!/bin/bash

for ((I=1; I<=25; I++)) {
  rm -rf ./$I
  mkdir ./$I
  cd ./$I
  ln -s ../aic.nmt
  ln -s ../aicv.nmt
  ln -s ../aicn.nmt
  ln -s ../aicnv.nmt
  ln -s ../aicwh.nmt
  ln -s ../aicwhv.nmt
  ln -s ../aicwo.nmt
  ln -s ../aicwov.nmt
  ln -s ../aic.d
  ln -s ../aicv.d
  ln -s ../aicinput.inc
  cd ..
}
