# Supplementary material for: Using Akaike's information theoretic criterion in mixed-effects modeling of pharmacokinetic data: a simulation study
Source: F1000Res. 2014 May 28;2:71. Originally published 2013 Mar 4. [Version 2] doi: 10.12688/f1000research.2-71.v2 (PMC4670010; doi:10.12688/f1000research.2-71.v2)
Supplement: Simulation scripts: update 1 — Scripts used to simulate and analyze the hypothetical pharmacokinetic model data. The aici.R and aicp.R scripts have been updated from http://dx.doi.org/10.6084/m9.figshare.157246. [file f1000research-2-4469-s0000.tgz › aic.nmt]

$PROBLEM AIC
$DATA aic.d IGNORE=I
$INCLUDE aicinput.inc

$PRED
  $INCLUDE aicyn.inc
  YN = YNE*EXP(ETA(1))
  Y = YN + WT*ERR(1)

$THETA
  $INCLUDE aictheta.inc

$OMEGA
 0.1
; 0 FIX ; for comparing NONMEM and R's lm()

$SIGMA
 1

$EST NSIG=3 SIGL=10 MAX=9999 PRINT=1 METH=1
 NOTHETABOUNDTEST

;$TABLE FILE=stream NOPRINT ONEHEADER NOAPPEND ID TIME WT DV YN
