# Supplementary material for: Using Akaike's information theoretic criterion in mixed-effects modeling of pharmacokinetic data: a simulation study
Source: F1000Res. 2014 May 28;2:71. Originally published 2013 Mar 4. [Version 2] doi: 10.12688/f1000research.2-71.v2 (PMC4670010; doi:10.12688/f1000research.2-71.v2)
Supplement: Simulation scripts: update 1 — Scripts used to simulate and analyze the hypothetical pharmacokinetic model data. The aici.R and aicp.R scripts have been updated from http://dx.doi.org/10.6084/m9.figshare.157246. [file f1000research-2-4469-s0000.tgz › aicbs.R]

# the model set

bs <- list()
b <- rep(0,m)
b[(m+1)/2] <- 1
bs[1] <- list(b)
for (nb in 2:m) {
  b <- rep(0,m)
  ib <- 1:nb
  b[round((ib-1)*(m-1)/(nb-1)+1)] <- 1
  bs[nb] <- list(b)
}
