# Supplementary material for: Using Akaike's information theoretic criterion in mixed-effects modeling of pharmacokinetic data: a simulation study
Source: F1000Res. 2014 May 28;2:71. Originally published 2013 Mar 4. [Version 2] doi: 10.12688/f1000research.2-71.v2 (PMC4670010; doi:10.12688/f1000research.2-71.v2)
Supplement: Simulation scripts: update 1 — Scripts used to simulate and analyze the hypothetical pharmacokinetic model data. The aici.R and aicp.R scripts have been updated from http://dx.doi.org/10.6084/m9.figshare.157246. [file f1000research-2-4469-s0000.tgz › aicf.R]

fitmodel <- function(bs,d)
{
	frm <- "DV ~ "
	first <- 1
	for (i in 1:m) {
	  if (bs[i]==1) {
	    if (first) {
	      frm <- paste(frm,"E",i,sep="")
	      first <- 0
	    } else {
	      frm <- paste(frm,"+E",i,sep="")
	    }
	  }
	}
	frm <- paste(frm,"-1",sep="")
	frm <- as.formula(frm)
	lm(frm,data=d,weights=1/WT^2)
}

AICs <- function(fm,d)
{
	pd <- predict.lm(fm)
        mssq <- mean(((d$DV-pd)/d$WT)^2)
        m2ll <- log(mssq) + log(2*pi) + 1
        k <- length(fm$coefficients)+1

	aic <- m2ll + 2*k/mn

        if (mn-k-1 >= 1) {
	  aicct <- k*(1+(k+1)/(mn-k-1))
          aicc <- m2ll + 2*aicct/mn
        } else {
          aicc <- NA
        }

	mpe2 <- mean(((d$DVV-pd)/d$WT)^2)
	aicv <- log(mssq) + log(2*pi) + mpe2/mssq

        c(m2ll, aic, aicc, aicv, mpe2, mssq)
}

run <- function(i,d,bs)
{
  b <- bs[[i]]
  fm <- fitmodel(b,d)
  afm <- AICs(fm,d)
  c(0,afm[1],afm[2],afm[3],afm[4],afm[5],afm[6],0)
}

# the subdirectories should have been created with ``mwd.sh''

runnm <- function(irun,bs,nd,ndv)
{
  b <- bs[[irun]]
  setwd(paste(wd,"/",irun,sep=""))
  cat("; CONSTRUCT YN\n",file="aicyn.inc")
  yn <- "YNE="
  np <- 0
  for (j in 1:m) {
    if (b[j]==1) {
      np <- np+1
      cat(paste("LAEP",j,"=THETA(",np,")*E",j,"\n",sep=""),file="aicyn.inc",append=T)
      if (np==1) {
        yn <- paste(yn,"LAEP",j,sep="")
      } else {
        yn <- paste(yn,"+LAEP",j,sep="")
      }
    }
  }
  cat(paste(yn,"\n",sep=""),file="aicyn.inc",append=T)
  if (np==1) {
    cat(paste("(0.01)\n",sep=""),file="aictheta.inc")
  } else {
    cat(paste("(0.01)x",np,"\n",sep=""),file="aictheta.inc")
  }
  if (what) {
    system("rm -f aicwh.xml")
    system("n73dx aicwh.nmt",ignore.stdout=T)
    x <- try(xmlTreeParse("aicwh.xml", getDTD=F), silent=T)
  } else if (wobs) {
    system("rm -f aicwo.xml")
    system("n73dx aicwo.nmt",ignore.stdout=T)
    x <- try(xmlTreeParse("aicwo.xml", getDTD=F), silent=T)
  } else if (naive) {
    system("rm -f aicn.xml")
    system("n73dx aicn.nmt",ignore.stdout=T)
    x <- try(xmlTreeParse("aicn.xml", getDTD=F), silent=T)
  } else {
    system("rm -f aic.xml")
    system("n73dx aic.nmt",ignore.stdout=T)
    x <- try(xmlTreeParse("aic.xml", getDTD=F), silent=T)
  }
  system("mv report aic.rep")
  iere <- -1
  if (class(x)[[1]]!="try-error") {
    r <- xmlRoot(x)
    iere <- as.double(xmlValue(r[['nonmem']][['problem']][['estimation']][['termination_status']]))
    mvof <- as.double(xmlValue(r[['nonmem']][['problem']][['estimation']][['final_objective_function']]))
    if (is.na(mvof)) iere <- -2
  }
  if (iere>=0) {
    ethetas <- as.double(sapply(1:np, function(i) xmlValue(r[['nonmem']][['problem']][['estimation']][['theta']][[i]])))
    eomega2 <- as.double(xmlValue(r[['nonmem']][['problem']][['estimation']][['omega']][[1]]))
    esigma2 <- as.double(xmlValue(r[['nonmem']][['problem']][['estimation']][['sigma']][[1]]))
    if (w2>0 && eomega2<0.0001 && !naive) iere <- -3

# the predictions calculated next may be used as weights
    ypr <<- rep(0,mn)
    jr <- 1
    for (j in 1:m) {
      if (b[j]==1) {
        ypr <<- ypr + ndv[[paste("E",j,sep="")]]*ethetas[[jr]]
        jr <- jr+1
      }
    }

    for (j in 1:np) {
      if (j==1) {
        cat(paste(ethetas[1]," FIX\n",sep=""),file="aicthetav.inc")
      } else {
        cat(paste(ethetas[j]," FIX\n",sep=""),file="aicthetav.inc",append=T)
      }
    }
    cat(paste(eomega2," FIX\n",sep=""),file="aicomega2v.inc")
    cat(paste(esigma2," FIX\n",sep=""),file="aicsigma2v.inc")

    if (what) {
      system("n73dx aicwhv.nmt",ignore.stdout=T)
      x <- xmlTreeParse("aicwhv.xml", getDTD=F)
    } else if (wobs) {
      system("n73dx aicwov.nmt",ignore.stdout=T)
      x <- xmlTreeParse("aicwov.xml", getDTD=F)
    } else if (naive) {
      system("n73dx aicnv.nmt",ignore.stdout=T)
      x <- xmlTreeParse("aicnv.xml", getDTD=F)
    } else {
      system("n73dx aicv.nmt",ignore.stdout=T)
      x <- xmlTreeParse("aicv.xml", getDTD=F)
    }

    r <- xmlRoot(x)
    mvofv <- as.double(xmlValue(r[['nonmem']][['problem']][['estimation']][['final_objective_function']]))

# calculate mean prediction error

    if (what) {
      idx <- which(ypr!=0)
      if (length(idx)<mn) iere <- -4
      pe <- (ndv$DV[idx]-ypr[idx])/ypr[idx]
    } else if (wobs) {
      pe <- (ndv$DV-ypr)/ndv$DV
    } else {
      pe <- (ndv$DV-ypr)/ndv$WT
    }
    mpe2 <- mean(pe*pe)

# adjust mvofs
    mvof <- mvof/mn + log(2*pi)
    mvofv <- mvofv/mn + log(2*pi)

# number of thetas plus number of omegas and sigmas
#    k <- np+1 # in case w^2 is fixed 
    k <- np+2
    aic <- mvof + 2*k/mn
    if (mn-k-1 >= 1) {
      aicc <- mvof + 2*k*(1+(k+1)/(mn-k-1))/mn
    } else {
      aicc <- NA
    }
    aicv <- mvofv
# when w^2 this is equal to; but let NONMEM calculate the marginal likelihood
#    aicv <- mlw + log(esigma2) + log(2*pi) + mpe2/esigma2
  } else {
    mvof <- 0
    aic <- 0
    aicc <- 0
    aicv <- 0
    mpe2 <- 0
    eomega2 <- 0
    esigma2 <- 0
  }
  setwd(wd)
  c(iere,mvof,aic,aicc,aicv,mpe2,esigma2,eomega2)
}

runm <- function(i,d,bs)
{
  print(i)

  d$DV  <- ynp*(rep(rlnorm(n,0,w),each=m)+rnorm(n*m,0,s))
  d$DVV <- ynp*(rep(rlnorm(n,0,w),each=m)+rnorm(n*m,0,s))

  lapply(1:maxms, run, d, bs)
}

runmnm <- function(i,d,bs)
{
  print(i)

  if (what) {
    if (tnrm) {
      ynpi <- ynp*rep(rlnorm(n,0,w),each=m)
      yp <- ynpi*(1+rtruncnorm(n*m,-1,1,0,s))
      ynpiv <- ynp*rep(rlnorm(n,0,w),each=m)
      ypv <- ynpiv*(1+rtruncnorm(n*m,-1,1,0,s))
    } else {
      ynpi <- ynp*rep(rlnorm(n,0,w),each=m)
      yp <- ynpi*(1+rnorm(n*m,0,s))
      ynpiv <- ynp*rep(rlnorm(n,0,w),each=m)
      ypv <- ynpiv*(1+rnorm(n*m,0,s))
    }
    nd$DV <- yp
    ndv$DV <- ypv
  } else {
    if (tnrm) {
      nd$DV  <- ynp*(rep(rlnorm(n,0,w),each=m)+rtruncnorm(n*m,-1,1,0,s))
      ndv$DV <- ynp*(rep(rlnorm(n,0,w),each=m)+rtruncnorm(n*m,-1,1,0,s))
    } else {
      nd$DV  <- ynp*(rep(rlnorm(n,0,w),each=m)+rnorm(n*m,0,s))
      ndv$DV <- ynp*(rep(rlnorm(n,0,w),each=m)+rnorm(n*m,0,s))
    }
  }

  write.table(nd,"aic.d",quote=F,row.names=F)
  write.table(ndv,"aicv.d",quote=F,row.names=F)

  if (whats) {
    what <- T
    rrm <- list(runnm(maxms, bs, nd, ndv))
    nd$WT <- ypr
    ndv$WT <- ypr
    write.table(nd,"aic.d",quote=F,row.names=F)
    write.table(ndv,"aicv.d",quote=F,row.names=F)
    what <- F
    rr <- mclapply(1:maxms1, runnm, bs, nd, ndv)
    rr[maxms] <- rrm
    rr
  } else {
    mclapply(1:maxms, runnm, bs, nd, ndv)
  }
}
