# Supplementary material for: Using Akaike's information theoretic criterion in mixed-effects modeling of pharmacokinetic data: a simulation study
Source: F1000Res. 2014 May 28;2:71. Originally published 2013 Mar 4. [Version 2] doi: 10.12688/f1000research.2-71.v2 (PMC4670010; doi:10.12688/f1000research.2-71.v2)
Supplement: Simulation scripts: update 1 — Scripts used to simulate and analyze the hypothetical pharmacokinetic model data. The aici.R and aicp.R scripts have been updated from http://dx.doi.org/10.6084/m9.figshare.157246. [file f1000research-2-4469-s0000.tgz › aico5.R]

# options
nonmem <- T
makepdf <- T
makeeps <- F
imponly <- F
naive <- F
what <- T
whats <- F
wobs <- F
tnrm <- F

# parameters
n <- 5 # individuals
m <- 11 # time points
w2 <- 0.1 # interindividual variability
s2 <- 0.5 # intraindividual variability
tmax <- 100
nr <- 8 # number of results
