# Supplementary material for: Using Akaike's information theoretic criterion in mixed-effects modeling of pharmacokinetic data: a simulation study
Source: F1000Res. 2014 May 28;2:71. Originally published 2013 Mar 4. [Version 2] doi: 10.12688/f1000research.2-71.v2 (PMC4670010; doi:10.12688/f1000research.2-71.v2)
Supplement: Simulation scripts: update 1 — Scripts used to simulate and analyze the hypothetical pharmacokinetic model data. The aici.R and aicp.R scripts have been updated from http://dx.doi.org/10.6084/m9.figshare.157246. [file f1000research-2-4469-s0000.tgz › aicwhv.nmt]

$PROBLEM AIC
$DATA aicv.d IGNORE=I
$INCLUDE aicinput.inc

$PRED
  $INCLUDE aicyn.inc
  YN = YNE*EXP(ETA(1))
  Y = YN*(1+ERR(1))

$THETA
  $INCLUDE aicthetav.inc

$OMEGA
  $INCLUDE aicomega2v.inc

$SIGMA
  $INCLUDE aicsigma2v.inc

$EST NSIG=3 SIGL=10 MAX=0 PRINT=1 METH=1 INTERACTION
